# Supplementary material for: Ultra-broad hybrid capture-based targeted next-generation sequencing for sensitive plasma pathogen cfDNA detection in bloodstream infections
Source: J Transl Med. 2025 Oct 31;23:1203. doi: 10.1186/s12967-025-07258-9 (PMC12576977; doi:10.1186/s12967-025-07258-9)
Supplement: Supplementary file 2 — Supplementary Material 2 [file 12967_2025_7258_MOESM2_ESM.xlsx]

## Sheet: STable-1
Supplementary Table 1. Definitions of BSIs in this study.
Category	Definitions	Examples	CMT/mNGS/tNGS Result Interpretation
Definite BSI	Pathogen detected by physician-ordered microbiologic tests(either blood or non-blood samples) within 7 days before and after mNGS detecting is identified as responsible for causing BSIs based on clinical adjudication.	E.g.,Escherichia coli was found in blood culture after an abdominal surgery,or Ureaplasma parvum detected through mNGS and/or tNGS in the blood of suspected urinary tract infection patient.	True Positive (TP): the responsible pathogen is detected; False negative (FN): The result is negative or the detected microorganism is not related to BSI.
Probable BSI	Pathogen detected by physician-ordered microbiologic tests within 7 days before and after mNGS detecting is the likely cause of BSI syndrome based on clinical, radiologic or laboratory findings.	This category mainly includes microorganisms detected solely by molecular methods, which can be explained by clinical manifestations, but the possibility of colonization or DNA fragment contamination cannot be completely excluded. For example, in patients with a definitive diagnosis of septic shock, if both mNGS and tNGS detect Pseudomonas aeruginosa，the common pathogen of septic shock, ；or the c…	True Positive (TP): the responsible pathogen is detected; False negative (FN): The result is negative or the detected microorganism is not related to BSI.
Possible BSI	a Pathogen detected by physician-ordered microbiologic tests within 7 days before and after mNGS detecting has potential for pathogenicity and is consistent with clinical presentation, but alternate explanation is more likely. b Clinical manifestations, radiological, and laboratory findings within 7 days before and after mNGS testing suggest the possibility of bloodstream infection (BSI), but oth…	This primarily includes clinically ambiguous viral positive events that require close integration with patient condition changes. E.g., in patients with hematopoietic stem cell transplants or solid organ transplants, the detection of HCMV in blood by mNGS or tNGS necessitates treatment decisions closely based on the patient's condition and long-term monitoring.	True Positive (TP): the responsible pathogen is detected; False negative (FN): The result is negative or the detected microorganism is not related to BSI.
Unlikely BSI	Pathogen detected by physician-ordered microbiologic tests within 7 days before and after mNGS detecting is negative and alternate explanation for clinical presentation is more likely.	E.g., after comprehensive medical history analysis, patients with unexplained fever are more likely to have tumor progression, autoimmune diseases, or reactions to treatment drugs (drug fever, etc.) rather than infections.	False Positive (FP): pathogen detected; True Negative (TN): Pathogen not detected.
