# Supplementary material for: Ultra-broad hybrid capture-based targeted next-generation sequencing for sensitive plasma pathogen cfDNA detection in bloodstream infections
Source: J Transl Med. 2025 Oct 31;23:1203. doi: 10.1186/s12967-025-07258-9 (PMC12576977; doi:10.1186/s12967-025-07258-9)
Supplement: Supplementary file 3 — Supplementary Material 3 [file 12967_2025_7258_MOESM3_ESM.xlsx]

## Sheet: Sheet1
Supplementary Table 2. The list of pathogens in tNGS assay.
Bacteria	Fungi	DNA_Virus	RNA_Virus	Parasite
Plesiomonas shigelloides	Actinomucor elegans	Human alphaherpesvirus 1	Astrovirus MLB2	Acanthamoeba castellanii
Abiotrophia defectiva	Alternaria alternata	Human alphaherpesvirus 2	Influenza A virus	Amoeba
Achromobacter xylosoxidans	Apophysomyces elegans	Human alphaherpesvirus 3	Influenza A virus (A/Hong Kong/1073/99(H9N2))	Ancylostoma duodenale
Achromobacter denitrificans	Aspergillus fumigatus	Human gammaherpesvirus 4	Rotavirus A	Angiostrongylus cantonensis
Achromobacter piechaudii	Aspergillus flavus	Human betaherpesvirus 5	Rotavirus B	Ascaris lumbricoides
Acinetobacter bereziniae	Aspergillus niger	Human betaherpesvirus 6	Rotavirus C	Babesia cf. divergens
Acinetobacter johnsonii	Aspergillus terreus	Human betaherpesvirus 6A	H1N1 subtype	Babesia microti
Acinetobacter haemolyticus	Aspergillus nidulans	Human betaherpesvirus 6B	H2N2 subtype	Balamuthia mandrillaris
Acinetobacter junii	Aspergillus oryzae	Human betaherpesvirus 7	H10N8 subtype	Baylisascaris procyonis
Acinetobacter lwoffii	Aspergillus versicolor	Human gammaherpesvirus 8	H7N9 subtype	Clonorchis sinensis
Acinetobacter calcoaceticus/baumannii complex	Blastomyces dermatitidis	Human adenovirus 1	Eastern equine encephalitis virus	Cryptosporidium parvum
Acinetobacter baumannii	Candida albicans	Human adenovirus 2	Venezuelan equine encephalitis virus	Cryptosporidium hominis
Acinetobacter calcoaceticus	Candida tropicalis	Human adenovirus B3	Western equine encephalitis virus	Cyclospora cayetanensis
Acinetobacter lactucae	Candida parapsilosis	Human adenovirus E4	Rubella virus	Dibothriocephalus latus
Acinetobacter seifertii	Candida metapsilosis	Human adenovirus 5	Chikungunya virus	Dibothriocephalus nihonkaiensis
Acinetobacter nosocomialis	Candida orthopsilosis	Human adenovirus 6	Japanese encephalitis virus	Dientamoeba fragilis
Acinetobacter pittii	Candida dubliniensis	Human adenovirus 7	West Nile virus	Echinococcus granulosus
Actinobacillus equuli	[Candida] haemuloni	Human adenovirus 57	Middelburg virus	Echinococcus multilocularis
Actinobacillus hominis	[Candida] auris	Human adenovirus 11	Semliki Forest virus	Entamoeba histolytica
Actinobacillus lignieresii	Clavispora lusitaniae	Human adenovirus 14	Zika virus	Enterobius vermicularis
Actinobacillus minor	Cladophialophora bantiana	Human adenovirus 21	Mucambo virus	Fasciola hepatica
Actinobacillus pleuropneumoniae	Coccidioides immitis	Human adenovirus 31	Dabie bandavirus	Fasciolopsis buski
Actinobacillus succinogenes	Coccidioides posadasii	Human adenovirus 34	Betacoronavirus 1	Gnathostoma spinigerum
Actinobacillus suis	Cokeromyces recurvatus	Human adenovirus 35	Influenza B virus (B/Victoria/02/1987)	Rodentolepis nana
Actinobacillus ureae	Cokeromyces recurvatus	Human adenovirus 55	Influenza B virus (B/Yamagata/115/2003)	Leishmania donovani
Actinokineospora enzanensis	Corynespora cassiicola	Primate erythroparvovirus 1	Influenza B virus (B/Lee/1940)	Naegleria fowleri
Actinomadura madurae	Cryptococcus neoformans	Orf virus	Colorado tick fever virus	Necator americanus
Actinomadura pelletieri	Cryptococcus gattii VGI	Molluscum contagiosum virus	Poliovirus 1	Paragonimus westermani
Actinomyces bovis	Cryptococcus gattii VGIII	Betapolyomavirus hominis	Measles morbillivirus	Plasmodium falciparum
Actinomyces gerencseriae	Cryptococcus gattii VGII	JC polyomavirus	enterovirus D70	Plasmodium vivax
Actinomyces graevenitzii	Cryptococcus gattii VGIV	WU Polyomavirus	Echovirus E19	Plasmodium malariae
Actinomyces israelii	Cunninghamella bertholletiae	Betapolyomavirus tertihominis	Enterovirus B69	Plasmodium knowlesi
Actinomyces johnsonii	Curvularia lunata	Human papillomavirus type 16	Coxsackievirus A1	Plasmodium ovale
Actinomyces massiliensis	Cutaneotrichosporon cutaneum	Suid alphaherpesvirus 1	Coxsackievirus B6	Schistosoma japonicum
Actinomyces naeslundii	Cutaneotrichosporon mucoides	Macacine alphaherpesvirus 1	Enterovirus	Schistosoma mansoni
Actinomyces oricola	Debaryomyces hansenii	Hepatitis B virus genotype B	Coxsackievirus A10	Strongyloides stercoralis
Actinomyces oris	Diutina rugosa	hepatitis B virus genotype C	Echovirus E18	Taenia solium
Actinomyces radicidentis	Emergomyces orientalis	Hepatitis B virus	Echovirus E30	Taenia saginata
Actinomyces ruminicola	Emergomyces africanus	Vaccinia virus	Saint Louis encephalitis virus	Toxoplasma gondii
Actinomyces timonensis	Emergomyces canadensis	Human mastadenovirus A	Powassan virus	Trichinella spiralis
Actinomyces urogenitalis	Emergomyces europaeus	Human mastadenovirus B	Tick-borne encephalitis virus	Trichuris trichiura
Actinomyces viscosus	Emergomyces pasteurianus	Human mastadenovirus C	Murray Valley encephalitis virus	Trypanosoma brucei
Actinomyces dentalis	Emmonsia crescens	Human mastadenovirus E	Dengue virus	Trypanosoma cruzi
Aerococcus urinae	Emmonsiellopsis terrestris	Human bocavirus 1	Echovirus E9	Wuchereria bancrofti
Aerococcus viridans	Emmonsiellopsis coralliformis	Human bocavirus 2	Kunjin virus	Taenia asiatica
Aeromonas bestiarum	Exophiala dermatitidis	Human bocavirus 3	Louping ill virus	Taenia multiceps
Aeromonas caviae	Fusarium solani	Human bocavirus 4 NI	Echovirus E6	Leishmania aethiopica
Aeromonas encheleia	Fusarium oxysporum	Primate erythroparvovirus 4	Coxsackievirus A9	Leishmania major
Aeromonas enteropelogenes	Fusarium fujikuroi	Betapolyomavirus secuhominis	Coxsackievirus B1	Leishmania mexicana
Aeromonas eucrenophila	Fusarium verticillioides	Molluscum contagiosum virus subtype 1	Coxsackievirus B3	Leishmania amazonensis
Aeromonas hydrophila	Fusarium proliferatum	Pig-tailed macaque parvovirus	Coxsackievirus B5	Leishmania panamensis
Aeromonas jandaei	Fusarium graminearum	Human bocavirus	Coxsackievirus A16	Leishmania braziliensis
Aeromonas media	Fusarium sambucinum	Alphatorquevirus	Enterovirus A71	Trypanosoma evansi
Aeromonas molluscorum	Fusarium sporotrichioides	Torque teno virus 1	Echovirus E25	Cryptosporidium meleagridis
Aeromonas popoffii	Fusarium culmorum	Torque teno virus 2	Echovirus E16	Trichinella murrelli
Aeromonas salmonicida	Fusarium poae	Torque teno virus 3	Echovirus E17	Onchocerca volvulus
Aeromonas schubertii	Fusarium avenaceum	Torque teno virus 4	Omsk hemorrhagic fever virus
Aeromonas simiae	Fusarium udum	Torque teno virus 5	Coxsackievirus A6
Aeromonas sobria	Fusarium nygamai	Torque teno virus 6	Coxsackievirus B4
Aeromonas veronii	Fusarium circinatum	Torque teno virus 7	Enterovirus C
Aeromonas veronii bv. veronii	Fusarium equiseti	Torque teno virus 8	Usutu virus
Aeromonas veronii bv. sobria	Fusarium tricinctum	Torque teno virus 9	Coxsackievirus A2
Aggregatibacter actinomycetemcomitans	Fusarium pseudograminearum	Torque teno virus 10	Rocio virus
Aggregatibacter aphrophilus	Fusarium hostae	Torque teno virus 11	Coxsackievirus A4
Aggregatibacter segnis	Fusarium langsethiae	Torque teno virus 12	Coxsackievirus A5
Aggregatibacter sp. oral taxon 458	Fusarium mangiferae	Torque teno virus 13	Coxsackievirus A7
Agrobacterium tumefaciens	Fusarium asiaticum	Torque teno virus 14	Coxsackievirus A8
Alcaligenes faecalis	Fusarium meridionale	Torque teno virus 15	enterovirus D68
Aliarcobacter cryaerophilus	Fusarium temperatum	Torque teno virus 16	Echovirus E3
Alistipes finegoldii	Fusarium euwallaceae	Torque teno virus 17	Coxsackievirus B2
Alkalihalobacillus algicola	Fusarium pininemorale	Torque teno virus 18	Enterovirus A
Amedibacillus dolichus	Fusarium agapanthi	Torque teno virus 19	Enterovirus B
Anaerococcus prevotii	Fusarium praegraminearum	Torque teno virus 20	Enterovirus D
Anaerococcus tetradius	Histoplasma capsulatum	Torque teno virus 21	Rhinovirus A
Anaplasma phagocytophilum	Kluyveromyces marxianus	Torque teno virus 22	Rhinovirus B
Arcanobacterium haemolyticum	Kodamaea ohmeri	Torque teno virus 23	Rhinovirus C
Bacillus anthracis	[Candida] zeylanoides	Torque teno virus 24	Nipah henipavirus
Bacillus cereus	Lichtheimia corymbifera	Torque teno virus 25	Human parechovirus 1
Bacillus subtilis	Lichtheimia hyalospora	Torque teno virus 26	Human parechovirus 3
Bacillus thuringiensis	Lichtheimia ramosa	Torque teno virus 27	Parechovirus A
Bacteroides fragilis	Lomentospora prolificans	Torque teno virus 28	Hendra henipavirus
Bacteroides ovatus	Lomentospora prolificans	Torque teno virus 29	Human immunodeficiency virus 1
Bacteroides thetaiotaomicron	Malassezia globosa	Torque teno virus	Human T-cell leukemia virus type I
Bartonella elizabethae	Malassezia pachydermatis	Seal parapoxvirus	Human T-lymphotropic virus 2
Bartonella henselae	Meyerozyma guilliermondii	Cowpox virus	Human metapneumovirus
Bartonella quintana	Mucor indicus	Buffalopox virus	Ebola virus
Bartonella vinsonii	Mucor racemosus	Variola virus	Human respirovirus 3
Bartonella bacilliformis	Mucor circinelloides	Monkeypox virus	Human respirovirus 1
Bifidobacterium coryneforme	Mucor irregularis	Pseudocowpox virus	Human immunodeficiency virus 2
Blautia producta	Naganishia albida		Simian immunodeficiency virus
Bordetella avium	[Candida] glabrata		Influenza A virus (A/goose/Guangdong/1/1996(H5N1))
Bordetella hinzii	Papiliotrema laurentii		Lyssavirus rabies
Bordetella holmesii	Paracoccidioides brasiliensis		Lyssavirus australis
Bordetella bronchialis	Phaeoacremonium parasiticum		Lassa mammarenavirus
Bordetella bronchiseptica	Phialophora verrucosa		Parechovirus C
Bordetella flabilis	Pichia kudriavzevii		Influenza A virus (A/New York/392/2004(H3N2))
Bordetella parapertussis	Pleurostoma richardsiae		Influenza B virus
Bordetella pertussis	Pneumocystis jirovecii		Influenza C virus
Bordetella petrii	Pneumocystis wakefieldiae		Norovirus
Bordetella trematum	Rhizomucor pusillus		La Crosse virus
Borrelia duttonii	Rhizomucor miehei		Human coronavirus 229E
Borrelia recurrentis	Rhizopus arrhizus		Human coronavirus NL63
Borreliella burgdorferi	Rhizopus microsporus		Human coronavirus HKU1
Borreliella garinii	Rhizopus delemar		Orthobunyavirus
Brucella abortus	Rhizopus stolonifer		Severe acute respiratory syndrome-related coronavirus
Brucella melitensis	Rhodotorula mucilaginosa		Severe acute respiratory syndrome coronavirus 2
Brucella suis	Scedosporium apiospermum		Severe acute respiratory syndrome coronavirus
Brucella canis	Scedosporium boydii		Middle East respiratory syndrome-related coronavirus
Brucella intermedia	Scedosporium dehoogii		California encephalitis virus
Brucella anthropi	Schizophyllum commune		Lymphocytic choriomeningitis mammarenavirus
Brucella haematophila	Scopulariopsis brevicaulis		Human orthopneumovirus
Brucella pseudintermedia	[Candida] sake		Human respiratory syncytial virus A
Bulleidia extructa	Sporothrix schenckii		Human respiratory syncytial virus B
Burkholderia gladioli	Sporothrix globosa		Hantaan orthohantavirus
Burkholderia mallei	Sporothrix brasiliensis		Seoul orthohantavirus
Burkholderia pseudomallei	Sporothrix mexicana		Crimean-Congo hemorrhagic fever orthonairovirus
Burkholderia cepacia complex	Sporothrix luriei		Mumps orthorubulavirus
Burkholderia ambifaria	Syncephalastrum racemosum		Human orthorubulavirus 2
Burkholderia anthina	Syncephalastrum monosporum		Human orthorubulavirus 4
Burkholderia arboris	Talaromyces marneffei		Severe fever with thrombocytopenia syndrome virus
Burkholderia cenocepacia	Trichoderma viride		Oropouche virus
Burkholderia cepacia	Trichosporon asahii		Tensaw virus
Burkholderia contaminans	Trichosporon ovoides		California encephalitis orthobunyavirus
Burkholderia diffusa	Trichosporon asteroides		Parechovirus B
Burkholderia dolosa	Wickerhamomyces anomalus		Toscana virus
Burkholderia lata	[Candida] aaseri		Rift Valley fever virus
Burkholderia latens	Yarrowia lipolytica		Vesiculovirus chandipura
Burkholderia metallica	Trichoderma virens		Hepatitis C virus genotype 7
Burkholderia multivorans	Aspergillus fischeri		Hepatitis C virus genotype 4
Burkholderia pseudomultivorans	Aspergillus quadrilineatus		Hepatitis C virus genotype 5
Burkholderia pyrrocinia	Fusarium falciforme		Hepatitis C virus genotype 3
Burkholderia seminalis	Malassezia caprae		Hepatitis C virus genotype 2
Burkholderia stabilis	Cutaneotrichosporon oleaginosum		Hepatitis C virus genotype 1
Burkholderia stagnalis	Fusarium keratoplasticum		Hepatitis C virus genotype 6
Burkholderia vietnamiensis	Aspergillus sojae		Rubivirus rubellae
Campylobacter coli	Aspergillus fumigatiaffinis		Primate T-lymphotropic virus 1
Campylobacter concisus	Aspergillus lentulus		Primate T-lymphotropic virus 2
Campylobacter fetus	Aspergillus arachidicola		Norwalk virus
Campylobacter hyointestinalis	Aspergillus parasiticus		Zaire ebolavirus
Campylobacter jejuni	Aspergillus novofumigatus		Ljungan virus M1146
Campylobacter jejuni subsp. jejuni	Trichosporon inkin		Dengue virus type 2
Campylobacter lari	Chrysosporium queenslandicum		Human parainfluenza virus 4a
Campylobacter sputorum	Malassezia sympodialis		Chandipura virus
Campylobacter upsaliensis	Fusarium vanettenii		Sebokele virus 1
Neoehrlichia mikurensis	Cladophialophora psammophila		Ljungan virus
Capnocytophaga gingivalis	Malassezia equina		Poliovirus 2
Capnocytophaga haemolytica	Malassezia nana		Echovirus E20
Capnocytophaga leadbetteri	Blastomyces silverae		Echovirus E33
Capnocytophaga ochracea	Aspergillus viridinutans		Echovirus E2
Capnocytophaga cynodegmi	Fusarium neocosmosporiellum		Echovirus E32
Capnocytophaga sputigena	Blastomyces percursus		Enterovirus B73
Cardiobacterium hominis	Aspergillus udagawae		Echovirus E5
Cardiobacterium valvarum	Aspergillus luchuensis		Echovirus E11
Chlamydia pneumoniae	Aspergillus tubingensis		Enterovirus C116
Chlamydia abortus	Malassezia dermatis		Echovirus E21
Chlamydia psittaci	Fusarium subglutinans		Enterovirus C113
Chlamydia trachomatis	Fusarium thapsinum		Coxsackievirus A20
Chromobacterium aquaticum	Malassezia furfur		Echovirus E24
Chromobacterium haemolyticum	Aspergillus brasiliensis		Echovirus E31
Chromobacterium violaceum	Aspergillus thermomutatus		Echovirus E4
Chryseobacterium gleum	Aspergillus sydowii		Coxsackievirus A12
Chryseobacterium indologenes	Aspergillus turcosus		Coxsackievirus A17
Citrobacter amalonaticus	Malassezia obtusa		Poliovirus 3
Citrobacter koseri	Trichosporon coremiiforme		Echovirus E29
Citrobacter braakii	Meyerozyma carpophila		Coxsackievirus A22
Citrobacter freundii	Malassezia japonica		enterovirus C102
Clostridioides difficile	Malassezia cuniculi		Coxsackievirus A19
Clostridium argentinense	Scedosporium aurantiacum		Enterovirus B82
Clostridium baratii	Aspergillus bombycis		Enterovirus B80
Clostridium beijerinckii	Apiotrichum porosum		Coxsackievirus A24
Clostridium botulinum	Cunninghamella echinulata		Coxsackievirus A13
Clostridium butyricum	Trichosporon faecale		Coxsackievirus A11
Clostridium cadaveris	Pascua guehoae		Coxsackievirus A21
Clostridium carnis	Aspergillus nomiae		Coxsackievirus A3
Clostridium cochlearium	Saksenaea oblongispora		Enterovirus A120
Clostridium disporicum	Phycomyces blakesleeanus		Echovirus E13
Clostridium fallax	Talaromyces verruculosus		Coxsackievirus A14
Clostridium haemolyticum	Talaromyces pinophilus		Enterovirus C96
Clostridium intestinale	Talaromyces amestolkiae		Enterovirus C99
[Clostridium] leptum	Aspergillus glaucus		Enterovirus B85
Clostridium malenominatum	Candida sojae		Echovirus E15
Clostridium neonatale	Aspergillus carbonarius		Enterovirus B83
Clostridium nitritogenes	Alternaria arborescens		Enterovirus A91
Clostridium novyi	Wickerhamomyces ciferrii		enterovirus D94
Clostridium novyi A	Talaromyces stipitatus		Enterovirus A121
Clostridium paraputrificum	Alternaria infectoria		Echovirus E7
Clostridium putrefaciens	Pneumocystis murina		Enterovirus B81
Clostridium sardiniense	Aspergillus alliaceus		enterovirus D111
Clostridium septicum	Pneumocystis carinii		rhinovirus A47
Clostridium sp. SY8519	Aspergillus hancockii		rhinovirus A49
Clostridium sporogenes	Sporothrix pallida		rhinovirus A82
[Clostridium] sporosphaeroides	Mucor velutinosus		rhinovirus A39
Clostridium subterminale	Mucor ambiguus		Enterovirus B75
Clostridium tertium	Ilyonectria destructans		Enterovirus B98
Clostridium tetani	Aspergillus aculeatus		Enterovirus B100
Clostridium perfringens	Aspergillus avenaceus		Enterovirus A89
Clostridium combesii	Aspergillus taichungensis		Enterovirus B87
Clostridium moniliforme	Nakaseomyces delphensis		rhinovirus A36
Collinsella aerofaciens	Aspergillus westerdijkiae		Echovirus E14
Corynebacterium accolens	Aspergillus ochraceus		Echovirus E26
Corynebacterium minutissimum	Absidia repens		Echovirus E27
Corynebacterium propinquum	Nosema bombycis		Enterovirus B111
Corynebacterium xerosis	Purpureocillium lilacinum		Enterovirus B106
Corynebacterium diphtheriae	Aspergillus ochraceoroseus		enterovirus B79
Corynebacterium jeikeium	Aspergillus sclerotiorum		Echovirus E12
Corynebacterium kroppenstedtii	Aspergillus steynii		Enterovirus B101
Corynebacterium pseudodiphtheriticum	Aspergillus persii		Enterovirus B86
Corynebacterium pseudotuberculosis	Aspergillus ustus		Enterovirus B93
Corynebacterium striatum	Aspergillus tritici		Enterovirus A90
Corynebacterium ulcerans	Aspergillus campestris		Enterovirus B77
Corynebacterium urealyticum	Aspergillus clavatus		Enterovirus A76
Coxiella burnetii	Debaryomyces fabryi		Enterovirus B74
Cronobacter sakazakii	Aspergillus unguis		Enterovirus B84
Cronobacter dublinensis	Lodderomyces elongisporus		enterovirus A114
Cronobacter malonaticus	Aspergillus rambellii		rhinovirus A46
Cronobacter muytjensii	Penicillium capsulatum		rhinovirus A21
Cronobacter turicensis	Aspergillus pseudoglaucus		rhinovirus A60
Cronobacter universalis	Aspergillus candidus		rhinovirus B14
Cutibacterium acnes			rhinovirus B17
Cutibacterium avidum			rhinovirus B91
Delftia acidovorans			Enterovirus B88
Dialister pneumosintes			Rhinovirus B69
Dolosigranulum pigrum			rhinovirus B52
Edwardsiella tarda			Rhinovirus B48
Edwardsiella ictaluri			rhinovirus B86
Edwardsiella hoshinae			rhinovirus A51
Eggerthella lenta			rhinovirus C35
Ehrlichia chaffeensis			rhinovirus C54
Ehrlichia canis			Enterovirus B97
Eikenella corrodens			rhinovirus B84
Eikenella halliae			rhinovirus B27
Elizabethkingia anophelis			rhinovirus B79
Elizabethkingia meningoseptica			rhinovirus B4
Elizabethkingia miricola			rhinovirus C19
Enterobacter mori			rhinovirus B5
Enterobacter hormaechei subsp. xiangfangensis			rhinovirus A43
[Eubacterium] brachy			rhinovirus B99
[Eubacterium] nodatum			rhinovirus A2
Enterobacter cloacae complex			rhinovirus A31
Enterobacter asburiae			Enterovirus C105
Enterobacter cloacae subsp. dissolvens			rhinovirus A58
Enterobacter hormaechei			rhinovirus A100
Enterobacter hormaechei subsp. hoffmannii			rhinovirus A15
Enterobacter cloacae			rhinovirus A55
Enterobacter kobei			rhinovirus A30
Enterobacter ludwigii			rhinovirus A77
Enterobacter roggenkampii			rhinovirus C6
Enterobacter sichuanensis			rhinovirus C3
Enterobacter cancerogenus			rhinovirus A67
Enterobacter chengduensis			rhinovirus A40
Enterobacter chuandaensis			rhinovirus A18
Enterococcus avium			rhinovirus A74
Enterococcus gilvus			rhinovirus A38
Enterococcus hirae			rhinovirus A32
Enterococcus durans			rhinovirus A50
Enterococcus casseliflavus			rhinovirus A63
Enterococcus faecalis			rhinovirus A80
Enterococcus faecium			rhinovirus A90
Enterococcus gallinarum			rhinovirus A76
Erysipelothrix tonsillarum			rhinovirus A54
Erysipelothrix rhusiopathiae			rhinovirus A23
Escherichia fergusonii			rhinovirus A7
Escherichia coli			rhinovirus A66
Eubacterium callanderi			rhinovirus A25
Eubacterium limosum			rhinovirus A62
Faecalicatena contorta			rhinovirus A71
Finegoldia magna			rhinovirus A12
Fluoribacter dumoffii			rhinovirus A85
Francisella tularensis			rhinovirus A34
Fusobacterium necrophorum			rhinovirus A16
Fusobacterium nucleatum			Rhinovirus A81
Gardnerella vaginalis			rhinovirus A53
Gemella haemolysans			rhinovirus A78
Gemella morbillorum			rhinovirus A45
Gordonia bronchialis			rhinovirus C5
Gordonia aichiensis			rhinovirus A88
Gordonia araii			rhinovirus A33
Gordonia sputi			rhinovirus A10
Granulicatella adiacens			rhinovirus A9
Haemophilus parahaemolyticus			rhinovirus A96
Haemophilus parainfluenzae			rhinovirus A56
Haemophilus pittmaniae			rhinovirus A24
Haemophilus haemolyticus			rhinovirus A94
Haemophilus influenzae			rhinovirus C7
Hafnia alvei			enterovirus C118
Helicobacter pylori			rhinovirus A13
Helicobacter acinonychis			rhinovirus A68
Helicobacter aurati			rhinovirus A64
Helicobacter bilis			rhinovirus A22
Helicobacter bizzozeronii			rhinovirus A65
Helicobacter canadensis			rhinovirus A11
Helicobacter canis			rhinovirus A1
Helicobacter cholecystus			rhinovirus A73
Helicobacter cinaedi			rhinovirus A75
Helicobacter felis			rhinovirus A59
Helicobacter fennelliae			rhinovirus A20
Helicobacter ganmani			rhinovirus C2
Helicobacter heilmannii			rhinovirus B83
Helicobacter hepaticus			rhinovirus B35
Helicobacter magdeburgensis			rhinovirus B70
Helicobacter mesocricetorum			Enterovirus C104
Helicobacter muridarum			rhinovirus B101
Helicobacter mustelae			rhinovirus A19
Helicobacter pametensis			rhinovirus A28
Helicobacter pullorum			rhinovirus A61
Helicobacter rappini			rhinovirus B103
Helicobacter rodentium			rhinovirus A41
Helicobacter salomonis			rhinovirus B92
Helicobacter trogontum			Human parechovirus 7
Helicobacter typhlonius			Human parechovirus 4
Histophilus somni			Human parechovirus 6
Holdemanella biformis			Human parechovirus 8
Iodobacter fluviatilis			Human parechovirus 17
Kingella kingae			Bunyamwera virus
Kingella denitrificans			Human parechovirus 5
Kingella oralis			Lyssavirus aravan
Kingella potus			Onyong-nyong virus
Klebsiella granulomatis
Klebsiella michiganensis
Klebsiella pneumoniae subsp. ozaenae
Klebsiella pneumoniae subsp. rhinoscleromatis
Klebsiella quasipneumoniae
Klebsiella oxytoca
Klebsiella aerogenes
Klebsiella variicola
Klebsiella pneumoniae
Kluyvera ascorbata
Kluyvera intermedia
Kocuria rosea
Kocuria varians
Kytococcus sedentarius
Lactobacillus acidophilus
Lactobacillus delbrueckii
Lactobacillus helveticus
Lactobacillus gasseri
Lactobacillus amylovorus
Lactobacillus johnsonii
Lactobacillus crispatus
Lactobacillus jensenii
Lactobacillus iners
Lactobacillus kalixensis
Lactobacillus ultunensis
Lactobacillus taiwanensis
Lactococcus cremoris
Lactococcus garvieae
Lactococcus lactis
Leclercia adecarboxylata
Legionella bozemanae
Legionella longbeachae
Legionella maceachernii
Legionella pneumophila
Legionella pneumophila serogroup 1
Legionella waltersii
Leptospira alexanderi
Leptospira alstonii
Leptospira biflexa
Leptospira borgpetersenii
Leptospira borgpetersenii serovar Ballum
Leptospira borgpetersenii serovar Pomona
Leptospira broomii
Leptospira fainei
Leptospira inadai
Leptospira interrogans
Leptospira interrogans serovar Autumnalis
Leptospira interrogans serovar Bataviae
Leptospira interrogans serovar Canicola
Leptospira interrogans serovar Grippotyphosa
Leptospira interrogans serovar Icterohaemorrhagiae
Leptospira interrogans serovar Pyrogenes
Leptospira kirschneri
Leptospira kmetyi
Leptospira licerasiae
Leptospira mayottensis
Leptospira meyeri
Leptospira noguchii
Leptospira santarosai
Leptospira terpstrae
Leptospira vanthielii
Leptospira weilii
Leptospira wolbachii
Leptospira wolffii
Leptospira yanagawae
Leptotrichia buccalis
Listeria grayi
Listeria innocua
Listeria ivanovii
Listeria seeligeri
Listeria welshimeri
Listeria monocytogenes
Metamycoplasma hominis
Metamycoplasma salivarium
Micrococcus luteus
Micrococcus lylae
Moraxella atlantae
Moraxella canis
Moraxella lacunata
Moraxella nonliquefaciens
Moraxella osloensis
Moraxella catarrhalis
Morganella morganii
Mycobacterium leprae
Mycobacterium gordonae
Mycobacterium haemophilum
Mycobacterium kansasii
Mycobacterium malmoense
Mycobacterium scrofulaceum
Mycobacterium xenopi
Mycobacterium porcinum
Mycobacterium suricattae
Mycobacterium senegalense
Mycobacterium goodii
Mycobacterium lacticola
Mycobacterium alsense
Mycobacterium angelicum
Mycobacterium asiaticum
Mycobacterium bohemicum
Mycobacterium branderi
Mycobacterium celatum
Mycobacterium conspicuum
Mycobacterium europaeum
Mycobacterium florentinum
Mycobacterium genavense
Mycobacterium heidelbergense
Mycobacterium heraklionense
Mycobacterium intermedium
Mycobacterium lentiflavum
Mycobacterium lepraemurium
Mycobacterium paraense
Mycobacterium paragordonae
Mycobacterium parascrofulaceum
Mycobacterium paraterrae
Mycobacterium parmense
Mycobacterium pseudoshottsii
Mycobacterium riyadhense
Mycobacterium sherrisii
Mycobacterium shigaense
Mycobacterium shimoidei
Mycobacterium shinjukuense
Mycobacterium shottsii
Mycobacterium stomatepiae
Mycobacterium szulgai
Mycobacterium triplex
Mycobacterium virginiense
Mycobacterium interjectum
Mycobacterium simiae
Mycobacterium marinum
Mycobacterium ulcerans
Mycobacterium avium complex (MAC)
Mycobacterium intracellulare
Mycobacterium avium
Mycobacterium arosiense
Mycobacterium avium subsp. avium
Mycobacterium avium subsp. hominissuis
Mycobacterium avium subsp. silvaticum
Mycobacterium avium subsp. paratuberculosis
Mycobacterium bouchedurhonense
Mycobacterium intracellulare subsp. chimaera
Mycobacterium colombiense
Mycobacterium marseillense
Mycobacterium paraintracellulare
Mycobacterium timonense
Mycobacterium vulneris
Mycobacterium intracellulare subsp. yongonense
Mycobacterium tuberculosis complex
Mycobacterium tuberculosis variant bovis BCG
Mycobacterium tuberculosis variant bovis
Mycobacterium tuberculosis
Mycobacterium tuberculosis variant africanum
Mycobacterium canettii
Mycobacterium tuberculosis variant caprae
Mycobacterium tuberculosis variant microti
Mycobacterium mungi
Mycobacterium orygis
Mycobacterium tuberculosis variant pinnipedii
Mycobacteroides chelonae
Mycobacteroides immunogenum
Mycobacteroides salmoniphilum
Mycobacteroides franklinii
Mycobacteroides saopaulense
Mycobacteroides abscessus
Mycobacteroides abscessus subsp. abscessus
Mycobacteroides abscessus subsp. bolletii
Mycobacteroides abscessus subsp. massiliense
Mycolicibacter algericus
Mycolicibacter arupensis
Mycolicibacter kumamotonensis
Mycolicibacter longobardus
Mycolicibacter nonchromogenicus
Mycolicibacterium fortuitum
Mycolicibacterium vaccae
Mycolicibacterium peregrinum
Mycolicibacterium setense
Mycolicibacterium septicum
Mycolicibacterium houstonense
Mycolicibacterium neworleansense
Mycolicibacterium aubagnense
Mycolicibacterium smegmatis
Mycolicibacterium canariasense
Mycolicibacterium cosmeticum
Mycolicibacterium monacense
Mycolicibacterium bacteremicum
Mycolicibacterium wolinskyi
Mycolicibacterium brumae
Mycolicibacterium celeriflavum
Mycolicibacterium elephantis
Mycolicibacterium iranicum
Mycolicibacterium moriokaense
Mycobacterium doricum
Mycolicibacterium tusciae
Mycolicibacterium boenickei
Mycolicibacterium brisbanense
Mycolicibacterium mageritense
Mycolicibacterium mucogenicum
Mycolicibacterium neoaurum
Mycoplasma genitalium
Mycoplasma pneumoniae
Neisseria gonorrhoeae
Neisseria meningitidis
Neisseria cinerea
Neisseria flavescens
Neisseria lactamica
Neisseria macacae
Neisseria mucosa
Neisseria sicca
Neisseria subflava
Neisseria wadsworthii
Neorickettsia sennetsu
Nocardia abscessus
Nocardia arthritidis
Nocardia asteroides
Nocardia beijingensis
Nocardia brasiliensis
Nocardia cyriacigeorgica
Nocardia farcinica
Nocardia nova
Nocardia otitidiscaviarum
Nocardia transvalensis
Nocardia veterana
Nocardia wallacei
Nocardia asiatica
Nocardia puris
Nocardia acidivorans
Nocardia africana
Nocardia alba
Nocardia amamiensis
Nocardia anaemiae
Nocardia aobensis
Nocardia araoensis
Nocardia arizonensis
Nocardia brevicatena
Nocardia caishijiensis
Nocardia carnea
Nocardia cerradoensis
Nocardia concava
Nocardia coubleae
Nocardia crassostreae
Nocardia elegans
Nocardia exalbida
Nocardia flavorosea
Nocardia fusca
Nocardia gamkensis
Nocardia grenadensis
Nocardia harenae
Nocardia higoensis
Nocardia ignorata
Nocardia inohanensis
Nocardia jejuensis
Nocardia jiangxiensis
Nocardia kruczakiae
Nocardia lijiangensis
Nocardia mexicana
Nocardia mikamii
Nocardia miyunensis
Nocardia niigatensis
Nocardia niwae
Nocardia paucivorans
Nocardia pneumoniae
Nocardia pseudobrasiliensis
Nocardia pseudovaccinii
Nocardia rhamnosiphila
Nocardia salmonicida
Nocardia salmonicida subsp. cummidelens
Nocardia salmonicida subsp. cummidelens NBRC 100378
Nocardia seriolae
Nocardia shimofusensis
Nocardia sienata
Nocardia speluncae
Nocardia takedensis
Nocardia tenerifensis
Nocardia terpenica
Nocardia testacea
Nocardia thailandica
Nocardia uniformis
Nocardia vaccinii
Nocardia vermiculata
Nocardia vinacea
Nocardia violaceofusca
Nocardia vulneris
Nocardia xishanensis
Nocardia yamanashiensis
Nocardiopsis aegyptia
Nonomuraea africana
Orientia tsutsugamushi
Paeniclostridium sordellii
Paeniclostridium ghonii
Pandoraea pulmonicola
Pantoea agglomerans
Pantoea dispersa
Parvimonas micra
Pasteurella dagmatis
Pasteurella multocida
Pediococcus acidilactici
Peptoniphilus asaccharolyticus
Peptostreptococcus anaerobius
Phocaeicola vulgatus
Pluralibacter gergoviae
[Enterobacter] lignolyticus
Pluralibacter pyrinus
Porphyromonas gingivalis
Porphyromonas levii
Porphyromonas asaccharolytica
Porphyromonas endodontalis
Porphyromonas circumdentaria
Porphyromonas cangingivalis
Porphyromonas canoris
Porphyromonas catoniae
Porphyromonas gulae
Porphyromonas gingivicanis
Porphyromonas uenonis
Porphyromonas somerae
Porphyromonas crevioricanis
Prescottella equi
Prevotella bivia
Prevotella buccae
Prevotella disiens
Prevotella intermedia
Prevotella loescheii
Prevotella marshii
Prevotella melaninogenica
Prevotella oralis
Prevotella pleuritidis
Proteus myxofaciens
Proteus penneri
Proteus vulgaris
Proteus mirabilis
Providencia rustigianii
Providencia heimbachae
Providencia alcalifaciens
Providencia rettgeri
Providencia stuartii
Pseudescherichia vulneris
Pseudomonas oleovorans
Pseudomonas alcaligenes
Pseudomonas fluorescens
Pseudomonas mendocina
Pseudomonas mosselii
Pseudomonas aeruginosa
Pseudomonas putida
Pseudoramibacter alactolyticus
Ralstonia mannitolilytica
Ralstonia pickettii
Raoultella ornithinolytica
Raoultella planticola
Raoultella terrigena
Rhodococcus corynebacterioides
Rhodococcus erythropolis
Rhodococcus fascians
Rhodococcus globerulus
Rhodococcus gordoniae
Rhodococcus jostii
Rhodococcus pyridinivorans
Rhodococcus rhodochrous
Rickettsia aeschlimannii
Rickettsia africae
Rickettsia conorii
Rickettsia felis
Rickettsia typhi
Rickettsia prowazekii
Rickettsia rickettsii
Riemerella anatipestifer
Rodentibacter pneumotropicus
Roseomonas mucosa
Rothia mucilaginosa
Salmonella enterica
Salmonella enterica subsp. enterica serovar Enteritidis
Salmonella enterica subsp. enterica serovar Paratyphi A
Salmonella enterica subsp. enterica serovar Paratyphi B
Salmonella enterica subsp. enterica serovar Paratyphi C
Salmonella enterica subsp. enterica serovar Typhimurium
Salmonella enterica subsp. enterica serovar Newport
Schaalia odontolytica
Schaalia vaccimaxillae
Schaalia funkei
Schaalia meyeri
Schaalia turicensis
Serratia marcescens
Serratia entomophila
Serratia ficaria
Serratia fonticola
Serratia grimesii
Serratia liquefaciens
Serratia odorifera
Serratia plymuthica
Serratia proteamaculans
Serratia quinivorans
Serratia rubidaea
Serratia ureilytica
Shewanella algae
Shewanella putrefaciens
Shigella boydii
Shigella dysenteriae
Shigella flexneri
Shigella sonnei
Slackia exigua
Sphingobacterium multivorum
Sphingomonas paucimobilis
Staphylococcus aureus
Staphylococcus chromogenes
Staphylococcus capitis
Staphylococcus epidermidis
Staphylococcus haemolyticus
Staphylococcus hominis
Staphylococcus lugdunensis
Staphylococcus saprophyticus
Staphylococcus warneri
Staphylococcus caprae
Staphylococcus cohnii
Staphylococcus pasteuri
Staphylococcus simulans
Staphylococcus xylosus
Stenotrophomonas maltophilia
Streptococcus suis
Streptococcus agalactiae
Streptococcus alactolyticus
Streptococcus constellatus
Streptococcus dysgalactiae
Streptococcus dysgalactiae subsp. equisimilis
Streptococcus equi
Streptococcus equinus
Streptococcus gallolyticus
Streptococcus infantarius
Streptococcus intermedius
Streptococcus mitis
Streptococcus mutans
Streptococcus pneumoniae
Streptococcus porcinus
Streptococcus pyogenes
Streptococcus anginosus
Streptococcus salivarius
Streptococcus australis
Streptococcus oralis
Streptococcus pasteurianus
Streptococcus sanguinis
Streptococcus viridans
Streptomyces albus
Streptomyces griseus
Streptomyces somaliensis
Stutzerimonas stutzeri
Tatlockia micdadei
Treponema denticola
Treponema pallidum
Tropheryma whipplei
Trueperella bernardiae
Trueperella pyogenes
Tsukamurella inchonensis
Tsukamurella strandjordii
Tsukamurella paurometabola
Tsukamurella pulmonis
Tsukamurella tyrosinosolvens
Ureaplasma parvum
Ureaplasma urealyticum
Veillonella atypica
Veillonella dispar
Veillonella montpellierensis
Veillonella parvula
Vibrio alginolyticus
Vibrio mimicus
Vibrio cholerae
Vibrio cholerae O1
Vibrio cholerae O139
Vibrio fluvialis
Vibrio parahaemolyticus
Vibrio vulnificus
Williamsia muralis
Winkia neuii
Yersinia enterocolitica
Yersinia pestis
Yersinia pseudotuberculosis
Yersinia frederiksenii
Yersinia intermedia
Yersinia kristensenii
Achromobacter dolens
Bacteroides eggerthii
Bacteroides stercoris
Achromobacter ruhlandii
Tsukamurella ocularis
Tsukamurella asaccharolytica
Acinetobacter beijerinckii
Gemella sanguinis
Tsukamurella sputi
Paraclostridium dentum
Haemophilus aegyptius
Veillonella rogosae
Achromobacter marplatensis
Achromobacter mucicolens
Chryseobacterium nakagawai
Actinomadura mexicana
Actinomadura latina
Paraclostridium bifermentans
Anaerococcus hydrogenalis
Tsukamurella conjunctivitidis
Obesumbacterium proteus
Actinomadura meyerae
Actinomadura chibensis
Aeromonas dhakensis
Anaerococcus lactolyticus
Bartonella koehlerae
Elizabethkingia bruuniana
Borreliella mayonii
Gordonia rubripertincta
Neisseria polysaccharea
Achromobacter spanius
Streptococcus macedonicus
Pantoea conspicua
Mycobacterium lepromatosis
Borreliella afzelii
Burkholderia thailandensis
Gemella bergeri
Streptococcus lutetiensis
Prevotella nigrescens
Rickettsia australis
Eikenella exigua
Nocardia gipuzkoensis
Nocardia barduliensis
Enterobacter quasihormaechei
Francisella hispaniensis
Kocuria rhizophila
Rickettsia massiliae
Rickettsia slovaca
Rickettsia amblyommatis
Gordonia hongkongensis
Prevotella maculosa
Mycolicibacterium conceptionense
Schaalia georgiae
Prevotella enoeca
Haemophilus quentini
Rickettsia japonica
Rickettsia parkeri
Rickettsia sibirica
Burkholderia oklahomensis
Streptococcus vestibularis
Rickettsia helvetica
Rickettsia akari
Pseudomonas fulva
Rickettsia honei
Pantoea brenneri
Rickettsia monacensis
Rickettsia tamurae
Chryseobacterium oranimense
Prevotella vespertina
Prevotella oris
Prevotella aurantiaca
Haemophilus paraphrohaemolyticus
Haemophilus sputorum
Prevotella buccalis
Prevotella timonensis
Veillonella denticariosi
Borreliella americana
Prevotella scopos
Klebsiella grimontii
Delftia tsuruhatensis
Gordonia terrae
Prevotella fusca
Aeromonas sanarellii
Burkholderia territorii
Sphingomonas koreensis
Pseudomonas japonica
Klebsiella pasteurii
Bacillus mycoides
Kocuria salsicia
Streptococcus thermophilus
Mycobacterium heckeshornense
Delftia lacustris
Borrelia hispanica
Mycolicibacterium phlei
Aeromonas taiwanensis
Kosakonia cowanii
Staphylococcus argenteus
Bacteroides faecis
Proteus faecis
Citrobacter farmeri
Citrobacter youngae
Mycobacterium kyorinense
Mycobacterium koreense
Mycobacterium noviomagense
Gordonia polyisoprenivorans
Escherichia albertii
Streptococcus pseudoporcinus
Pantoea septica
Siccibacter turicensis
Aeromonas tecta
Mycobacterium gastri
Burkholderia ubonensis
Mycobacterium fragae
Staphylococcus borealis
Cedecea neteri
Cedecea lapagei
Pseudomonas yangonensis
Fusobacterium periodonticum
Salmonella bongori
Yersinia canariae
Yokenella regensburgei
Scandinavium goeteborgense
Franconibacter helveticus
Shimwellia blattae
Mycolicibacterium aurum
Gordonia otitidis
Citrobacter pasteurii
Francisella opportunistica
Nocardia neocaledoniensis
Rickettsia canadensis
Pseudomonas cannabina
Streptococcus canis
Brucella oryzae
Legionella cincinnatiensis
Cedecea davisae
Eikenella longinqua
Corynebacterium simulans
Bartonella taylorii
Mycobacterium mantenii
Mycolicibacterium thermoresistibile
Mycobacterium holsaticum
Lelliottia amnigena
Sarcina ventriculi
Mycolicibacterium chubuense
Pandoraea fibrosis
Clostridium chauvoei
Bartonella birtlesii
Pseudomonas protegens
Pseudomonas veronii
Pseudomonas poae
Cutibacterium namnetense
Legionella parisiensis
Citrobacter werkmanii
Mycolicibacterium hassiacum
Mycolicibacterium chlorophenolicum
Mycolicibacterium flavescens
Bartonella doshiae
Pantoea ananatis
Buttiauxella ferragutiae
Ewingella americana
Bartonella tribocorum
Acinetobacter variabilis
Nocardia blacklockiae
Mycolicibacterium obuense
Gordonia effusa
Gordonia amarae
Mycobacterium nebraskense
Bartonella grahamii
Ralstonia insidiosa
Neisseria perflava
Yersinia mollaretii
Francisella philomiragia
Mycobacterium grossiae
Mycolicibacterium llatzerense
Legionella santicrucis
Buttiauxella gaviniae
Erwinia billingiae
Erwinia gerundensis
Hafnia paralvei
Bartonella alsatica
Acinetobacter schindleri
Neisseria flava
Capnocytophaga canimorsus
Yersinia rohdei
Morococcus cerebrosus
Mycobacterium paraffinicum
Chlamydia caviae
Chlamydia felis
Buttiauxella brennerae
Rouxiella chamberiensis
Mycobacterium palustre
Mycobacterium seoulense
Bartonella rattaustraliani
Dermacoccus nishinomiyaensis
Williamsia serinedens
Mycobacterium paraseoulense
Nocardia amikacinitolerans
Nocardiopsis dassonvillei
Williamsia deligens
Dietzia maris
Saccharopolyspora rosea
Kluyvera cryocrescens
Bacteroides caccae
Enterobacter bugandensis
Sodalis praecaptivus
Francisella noatunensis
Bartonella melophagi
Yersinia bercovieri
Moraxella lincolnii
Legionella brunensis
Vibrio harveyi
Mycobacterium saskatchewanense
Mycolicibacterium novocastrense
Streptococcus sinensis
Photorhabdus asymbiotica
Mycobacterium kubicae
Streptococcus gordonii
Enterobacter wuhouensis
Burkholderia glumae
Streptococcus cristatus
Mycobacterium lacus
Nocardia colli
Enterobacter huaxiensis
Bartonella bovis
Streptococcus ratti
Legionella norrlandica
Bartonella schoenbuchensis
Neisseria elongata
Cutibacterium modestum
Peptostreptococcus stomatis
Staphylococcus saccharolyticus
Corynebacterium aurimucosum
Staphylococcus simiae
Streptococcus parasanguinis
Acinetobacter radioresistens
Acinetobacter guillouiae
Bartonella clarridgeiae
Nocardia donostiensis
Streptococcus massiliensis
Acinetobacter septicus
Acinetobacter ursingii
Bartonella rochalimae
Streptococcus lactarius
Nocardia ninae
Moraxella ovis
Streptococcus uberis
Streptococcus hongkongensis
Acinetobacter parvus
Acinetobacter baylyi
Yersinia ruckeri
Vibrio anguillarum
Legionella clemsonensis
Mycoplasmopsis arginini
Mycobacterium basiliense
Vibrio navarrensis
Vibrio furnissii
Streptococcus iniae
Streptococcus thoraltensis
Streptococcus pluranimalium
Neisseria dumasiana
Vibrio cidicii
Streptococcus macacae
Streptococcus halichoeri
Streptococcus infantis
Citrobacter rodentium
Neisseria bacilliformis
Pseudomonas citronellolis
Vibrio cincinnatiensis
Streptococcus sobrinus
Streptococcus acidominimus
Streptococcus gallinaceus
Streptococcus minor
Streptococcus devriesei
Citrobacter sedlakii
Staphylococcus succinus
Streptococcus peroris
Pseudomonas otitidis
Corynebacterium appendicis
Streptococcus ferus
Streptococcus criceti
Kosakonia quasisacchari
Staphylococcus gallinarum
Staphylococcus equorum
Mycobacterium talmoniae
Staphylococcus arlettae
Staphylococcus carnosus
Staphylococcus condimenti
Neisseria weaveri
Enterococcus haemoperoxidus
Enterococcus italicus
Staphylococcus cornubiensis
Streptococcus hyovaginalis
Enterococcus mundtii
Staphylococcus schleiferi
Staphylococcus agnetis
Staphylococcus auricularis
Staphylococcus hyicus
Staphylococcus intermedius
Streptococcus urinalis
Staphylococcus pseudintermedius
Staphylococcus delphini
Staphylococcus massiliensis
Enterococcus dispar
Acinetobacter soli
Pseudomonas oryzihabitans
Stenotrophomonas acidaminiphila
Enterococcus phoeniculicola
Erysipelatoclostridium ramosum
Streptomyces bikiniensis
Roseomonas gilardii
Streptomyces globisporus
Streptomyces thermovulgaris
Streptomyces lanatus
Streptomyces corchorusii
Bordetella ansorpii
Alloprevotella rava
Alloprevotella tannerae
Streptomyces cattleya
Chryseobacterium mucoviscidosis
Alysiella crassa
Streptomyces cacaoi
Clostridium celatum
Atlantibacter hermannii
Chryseobacterium balustinum
Moellerella wisconsensis
Pantoea eucrina
Inquilinus limosus
Tatumella ptyseos
Leminorella grimontii
Cellulomonas hominis
Bacillus cytotoxicus
Pasteurella canis
Neisseria zoodegmatis
Rhodococcus rhodnii
Filifactor alocis
Agrobacterium pusense
Prevotella denticola
Corynebacterium amycolatum
